# Supplementary material for: The effect of physical exercise and cognition-orientated interventions on post-stroke cognitive function: Protocol for an overview of reviews
Source: PLoS One. 2025 Jan 29;20(1):e0318567. doi: 10.1371/journal.pone.0318567 (PMC11778714; doi:10.1371/journal.pone.0318567)
Supplement: S3 Appendix — A copy of the data extraction tool that will be used to extract data from systematic reviews. (XLSX) [file pone.0318567.s003.xlsx]

## Sheet: Data extraction
Yes	No				Background		Methods																															Sample results								Meta-analysis results
Reviewer (Initials)	Date of extraction	Study ID			Country of first author	Aim(s) of study	Search strategy			Inclusion criteria					Intervention details										Outcomes								Risk of bias/ methodological quality appraisal tool	Meta-analysis?				Sample charecteristics								Primary outcome	Secondary outcome 1	Secondary outcome 2	Secondary outcome 3
		Author	Year	Title			Databases searched	Date of last database search	Restrictions applied to search	Population	Intervention	Comparator	Outcome	Types of primary study	Interventions investigated (primary groups)	Exercise interventions			Cognitive-oriented interventions			Combined interventions			Global cognition	Compound measures	Complex attention	Executive function	Learning and memory	Language	Perceptual-motor	Social cognition	Tool used to assess methodological quality/ risk of bias of primary studies	Yes / No	IF no, rationale?	If yes, model used	If yes, units reported and calculation	Breakdown of included studies (n of each)	Sample size	Age	Male / Female breakdown	Time since stroke	Type of stroke	Baseline functional ability	Baseline cognitive ability	Description, Intervention, No. of studies, sample size, meta-analysis model, units reported, MD/ SMD (CI), p-value, I-squared	Description, Intervention, No. of studies, sample size, meta-analysis model, units reported, MD/ SMD (CI), p-value, I-squared	Description, Intervention, No. of studies, sample size, meta-analysis model, units reported, MD/ SMD (CI), p-value, I-squared	Description, Intervention, No. of studies, sample size, meta-analysis model, units reported, MD/ SMD (CI), p-value, I-squared
																Sub-group(s) included	Parameters	Other information (e.g., setting)	Sub-group(s) included	Parameters	Other information (e.g., setting)	Sub-group(s) included	Parameters	Other information (e.g., setting)
[truncated: 14 more columns]

## Sheet: AMSTAR-2
	Yes	No	Partial Yes	No meta-analysis	AMSTAR-2																																		High	Moderate	Low	Critically low
Reviewer (Initials)	Date of extraction	Study ID			1		2		3		4		5		6		7		8		9			10	11			12		13		14		15		16		Overall score
		Author	Year	Title	PICO	Compnents included	Protocol	Missing components	Study design	Detail	Search strategy	Factors not completed	Study selection	Detail	Data extraction	Detail	Study exclusion	Detail	Study inclusion	Factors missing	Risk of bias	Study type	Factors missing	Sources of funding	Methods of statistical analysis	Study type	Factors missing	Impact of risk of bias	Detail	Accounting for risk of bias	Detail	Heterogeneity	Detail	Publication bias	Detail	Conflict of interest	Detail

## Sheet: GRADE
	No	Serious -1	Very serious -2		GRADE																							Undetected	Strongly suspected -1
Reviewer (Initials)	Date of extraction	Study ID			1	2		3		4		5		6		7		8										RCT	non-RCT
		Author	Year	Outcome	Study design	Risk of bias	Rationale	Inconsistency	Rationale	Indirectness	Rationale	Imprecision	Rationale	Publication bias	Rationale	Upgrading factors	Rationale	Quality of evidence	Description									Large effect +1	Large effect +2	Dose response +1	Dose response +2	No plausible confounding +1	No plausible confounding +2	None
																												High	Moderate	Low	Very low
